# Supplementary material for: Three new sorediate species of Lecanora sensu lato (Ascomycota, Lecanoraceae) from Anhui Province, China
Source: MycoKeys. 2026 Jul 15;136:301–22. doi: 10.3897/mycokeys.136.191950 (PMC13392778; doi:10.3897/mycokeys.136.191950)
Supplement: XML Treatment for Lecanora apicifarinacea [file mycokeys.136.191950-treatment1.xml]

<!DOCTYPE tp:taxon-treatment
  PUBLIC "-//TaxonX//DTD Taxonomic Treatment Publishing DTD v0 20100105//EN" "tax-treatment-NSO.dtd">
<tp:taxon-treatment xmlns:tp="http://www.plazi.org/taxpub"><tp:treatment-meta><kwd-group><label>Taxon classification</label><kwd>
                <named-content content-type="kingdom">Fungi</named-content>
              </kwd><kwd>
                <named-content content-type="order">Lecanorales</named-content>
              </kwd><kwd>
                <named-content content-type="family">Lecanoraceae</named-content>
              </kwd></kwd-group><mixed-citation publication-type="journal"><person-group><name><surname>Feng</surname><given-names>Yi-Shan</given-names></name><name><surname>Li</surname><given-names>Li-Juan</given-names></name><name><surname>Zhang</surname><given-names>Yan-Yun</given-names></name></person-group><article-title>Three new sorediate species of <italic><tp:taxon-name><tp:taxon-name-part taxon-name-part-type="genus" reg="Lecanora">Lecanora</tp:taxon-name-part></tp:taxon-name></italic> sensu lato (<italic><tp:taxon-name><tp:taxon-name-part taxon-name-part-type="phylum" reg="Ascomycota">Ascomycota</tp:taxon-name-part></tp:taxon-name></italic>, <italic><tp:taxon-name><tp:taxon-name-part taxon-name-part-type="family" reg="Lecanoraceae">Lecanoraceae</tp:taxon-name-part></tp:taxon-name></italic>) from Anhui Province, China</article-title><source>MycoKeys</source><day>15</day><month>07</month><year>2026</year><volume>136</volume><fpage>301</fpage><lpage>322</lpage><pub-id pub-id-type="doi">10.3897/mycokeys.136.191950</pub-id></mixed-citation></tp:treatment-meta><tp:nomenclature><tp:taxon-name><object-id xmlns:xlink="http://www.w3.org/1999/xlink" content-type="arpha" xlink:type="simple">4E6BC8CF-36EB-5020-BB80-DDEDEE1B5E4C</object-id>
                    		<tp:taxon-name-part taxon-name-part-type="genus" reg="Lecanora">Lecanora</tp:taxon-name-part> <tp:taxon-name-part taxon-name-part-type="species" reg="apicifarinacea">apicifarinacea</tp:taxon-name-part>
                    	
                    		<object-id xmlns:xlink="http://www.w3.org/1999/xlink" xlink:type="simple">Fungal Names: FN 573732</object-id>
                    	</tp:taxon-name><tp:taxon-authority>Y. S. Feng &amp; Y. Y. Zhang</tp:taxon-authority><tp:taxon-status xmlns:xlink="http://www.w3.org/1999/xlink" xlink:type="simple">sp. nov.</tp:taxon-status><xref ref-type="fig" rid="F2">Fig. 2A–D</xref></tp:nomenclature><tp:treatment-sec sec-type="Etymology"><title>Etymology.</title><p>The epithet refers to the raised, apically erumpent to farinose soralia of this species.</p><fig id="F2" position="float" orientation="portrait"><object-id xmlns:xlink="http://www.w3.org/1999/xlink" content-type="doi" xlink:type="simple">10.3897/mycokeys.136.191950.figure2</object-id><object-id xmlns:xlink="http://www.w3.org/1999/xlink" content-type="arpha" xlink:type="simple">5FAAE4C1-3F5B-54FE-94FA-6FBF17A141A2</object-id><label>Figure 2.</label><caption><p><italic><tp:taxon-name><tp:taxon-name-part taxon-name-part-type="genus" reg="Lecanora">Lecanora</tp:taxon-name-part> <tp:taxon-name-part taxon-name-part-type="species" reg="apicifarinacea">apicifarinacea</tp:taxon-name-part></tp:taxon-name></italic>: <bold>A</bold>. Lichen thallus, habit; <bold>B</bold>. Irregular and diffuse thallus margin; <bold>C</bold>. Soralia; <bold>D</bold>. Soralia apically erumpent to white farinose. Scale bars: 1 cm (<bold>A</bold>); 2 mm (<bold>B</bold>); 1 mm (<bold>C</bold>); 0.4 mm (<bold>D</bold>).</p></caption><graphic xmlns:xlink="http://www.w3.org/1999/xlink" xlink:href="mycokeys-136-301-g002.jpg" id="oo_1717085.jpg" position="float" orientation="portrait" xlink:type="simple"><uri content-type="original_file" xlink:type="simple">https://binary.pensoft.net/fig/1717085</uri></graphic></fig></tp:treatment-sec><tp:treatment-sec sec-type="Type"><title>Type.</title><p>China • Anhui Prov., Qianshan City, Tianzhushan World Geopark, <named-content xmlns:xlink="http://www.w3.org/1999/xlink" content-type="dwc:verbatimCoordinates" xlink:type="simple">30°44'42"N, 116°27'11"E</named-content>, 1377 m alt., on bark, 21 September 2022, Yanyun Zhang 22-1025 (<bold><italic>holotype</italic></bold>-ANUB879, <bold><italic>isotype</italic></bold>-<named-content xmlns:xlink="http://www.w3.org/1999/xlink" content-type="dwc:institutional_code" xlink:title="Senckenberg Gesellschaft für Naturforschung: Senckenberg Forschungsinstitut und Naturmuseum" xlink:href="https://scientific-collections.gbif.org/institution/852e9314-11b8-4c11-8378-92fec4a555f1" xlink:type="simple">FR</named-content>).</p></tp:treatment-sec><tp:treatment-sec sec-type="Diagnosis"><title>Diagnosis.</title><p>Distinguished from other sorediate species of <italic><tp:taxon-name><tp:taxon-name-part taxon-name-part-type="genus" reg="Lecanora">Lecanora</tp:taxon-name-part></tp:taxon-name></italic> by the diffuse thallus with an irregular outline, the uprising, erumpent soralia aggregating into irregular patches, and the presence of atranorin and usnic acid.</p></tp:treatment-sec><tp:treatment-sec sec-type="Description"><title>Description.</title><p>Thallus crustose, thin, areolate, outline irregular, diffuse; prothallus absent; surface gray-green; soralia raised, up to 0.53 mm in height, [0.10]–(0.17)–0.42–(0.68)–[1.0] mm in diameter (n = 35), usually aggregated into irregular patches and covering most of the thallus, grayish yellow-green, apically erumpent to white farinose; soredia fine, granular, non-corticate, simple and loosely aggregated, [20.0]–(21.9)–27.1–(32.3)–[42.5] µm in diameter (n = 69); apothecia and pycnidia unknown.</p></tp:treatment-sec><tp:treatment-sec sec-type="Chemistry"><title>Chemistry.</title><p>Thallus <abbrev xmlns:xlink="http://www.w3.org/1999/xlink" xlink:title="10% KOH" xlink:type="simple">K</abbrev>+ yellow, <abbrev xmlns:xlink="http://www.w3.org/1999/xlink" xlink:title="10% calcium hypochlorite Ca(ClO)2" xlink:type="simple">C</abbrev>-, <abbrev xmlns:xlink="http://www.w3.org/1999/xlink" xlink:title="K followed by C" xlink:type="simple">KC</abbrev>+ yellow; containing atranorin and usnic acid.</p></tp:treatment-sec><tp:treatment-sec sec-type="Distribution and ecology"><title>Distribution and ecology.</title><p>The new species has been found on bark at 1377 m altitude in Tianzhushan Mountain, a montane forest area from China.</p></tp:treatment-sec><tp:treatment-sec sec-type="Notes"><title>Notes.</title><p><italic><tp:taxon-name><tp:taxon-name-part taxon-name-part-type="genus" reg="Lecanora">Lecanora</tp:taxon-name-part> <tp:taxon-name-part taxon-name-part-type="species" reg="kenyana">kenyana</tp:taxon-name-part></tp:taxon-name></italic> is closely related to the new species and also contains atranorin and usnic acid, but <italic><tp:taxon-name><tp:taxon-name-part taxon-name-part-type="genus" reg="Lecanora">L.</tp:taxon-name-part> <tp:taxon-name-part taxon-name-part-type="species" reg="kenyana">kenyana</tp:taxon-name-part></tp:taxon-name></italic> differs in its verrucose thallus and the rounded, concave soralia (<xref ref-type="bibr" rid="B25">Kirika et al. 2012</xref>). While the species <italic><tp:taxon-name><tp:taxon-name-part taxon-name-part-type="genus" reg="Lecanora">L.</tp:taxon-name-part> <tp:taxon-name-part taxon-name-part-type="species" reg="barkmaniana">barkmaniana</tp:taxon-name-part></tp:taxon-name></italic> Aptroot &amp; Herk, <italic><tp:taxon-name><tp:taxon-name-part taxon-name-part-type="genus" reg="Lecanora">L.</tp:taxon-name-part> <tp:taxon-name-part taxon-name-part-type="species" reg="neobarkmaniana">neobarkmaniana</tp:taxon-name-part></tp:taxon-name></italic> and <italic><tp:taxon-name><tp:taxon-name-part taxon-name-part-type="genus" reg="Lecanora">L.</tp:taxon-name-part> <tp:taxon-name-part taxon-name-part-type="species" reg="variolascens">variolascens</tp:taxon-name-part></tp:taxon-name></italic> Nyl. are also sorediate and closely related to the new species, <italic><tp:taxon-name><tp:taxon-name-part taxon-name-part-type="genus" reg="Lecanora">L.</tp:taxon-name-part> <tp:taxon-name-part taxon-name-part-type="species" reg="barkmaniana">barkmaniana</tp:taxon-name-part></tp:taxon-name></italic> and <italic><tp:taxon-name><tp:taxon-name-part taxon-name-part-type="genus" reg="Lecanora">L.</tp:taxon-name-part> <tp:taxon-name-part taxon-name-part-type="species" reg="neobarkmaniana">neobarkmaniana</tp:taxon-name-part></tp:taxon-name></italic> can be distinguished by their punctiform soralia and the presence of zeorin, additionally <italic><tp:taxon-name><tp:taxon-name-part taxon-name-part-type="genus" reg="Lecanora">L.</tp:taxon-name-part> <tp:taxon-name-part taxon-name-part-type="species" reg="neobarkmaniana">neobarkmaniana</tp:taxon-name-part></tp:taxon-name></italic> is a saxicolous species (<xref ref-type="bibr" rid="B1">Aptroot and Van Herk 1999</xref>; <xref ref-type="bibr" rid="B45">Park et al. 2023</xref>); <italic><tp:taxon-name><tp:taxon-name-part taxon-name-part-type="genus" reg="Lecanora">L.</tp:taxon-name-part> <tp:taxon-name-part taxon-name-part-type="species" reg="variolascens">variolascens</tp:taxon-name-part></tp:taxon-name></italic> differs in its discrete soralia and the presence of zeorin (<xref ref-type="bibr" rid="B37">Malíček et al. 2017</xref>).</p><p>The soralia of the new species resemble those of <italic><tp:taxon-name><tp:taxon-name-part taxon-name-part-type="genus" reg="Lecanora">Lecanora</tp:taxon-name-part> <tp:taxon-name-part taxon-name-part-type="species" reg="compallens">compallens</tp:taxon-name-part></tp:taxon-name></italic> Herk &amp; Aptroot and <italic><tp:taxon-name><tp:taxon-name-part taxon-name-part-type="genus" reg="Lecanora">L.</tp:taxon-name-part> <tp:taxon-name-part taxon-name-part-type="species" reg="markjohnstonii">markjohnstonii</tp:taxon-name-part></tp:taxon-name></italic>. However, <italic><tp:taxon-name><tp:taxon-name-part taxon-name-part-type="genus" reg="Lecanora">L.</tp:taxon-name-part> <tp:taxon-name-part taxon-name-part-type="species" reg="compallens">compallens</tp:taxon-name-part></tp:taxon-name></italic> can be distinguished by its yellowish to slightly mint-green soredia, and its initially punctiform soralia, 0.1–0.3 mm in diameter, soon aggregating into irregular patches, as well as by the presence of zeorin and usnic acid (<xref ref-type="bibr" rid="B54">Van Herk and Aptroot 1999</xref>; <xref ref-type="bibr" rid="B53">Urbanavichene et al. 2018</xref>; <xref ref-type="bibr" rid="B7">Cannon et al. 2022</xref>). <italic><tp:taxon-name><tp:taxon-name-part taxon-name-part-type="genus" reg="Lecanora">Lecanora</tp:taxon-name-part> <tp:taxon-name-part taxon-name-part-type="species" reg="markjohnstonii">markjohnstonii</tp:taxon-name-part></tp:taxon-name></italic> differs in occurring on rock rather than bark, and in containing 2’-O-methylperlatolic acid as an accessory compound alongside atranorin, instead of usnic acid (<xref ref-type="bibr" rid="B50">Stewart et al. 2018</xref>).</p></tp:treatment-sec><ref-list><ref id="B25"><mixed-citation xmlns:xlink="http://www.w3.org/1999/xlink" xlink:type="simple">Kirika P, Parnmen S, Lumbsch T (2012) Two new species of <italic><tp:taxon-name><tp:taxon-name-part taxon-name-part-type="genus">Lecanora</tp:taxon-name-part></tp:taxon-name></italic> sensu stricto (<italic><tp:taxon-name><tp:taxon-name-part taxon-name-part-type="family">Lecanoraceae</tp:taxon-name-part></tp:taxon-name></italic>, <italic><tp:taxon-name><tp:taxon-name-part taxon-name-part-type="phylum">Ascomycota</tp:taxon-name-part></tp:taxon-name></italic>) from east Africa. MycoKeys 3: 37–47. <ext-link xlink:href="10.3897/mycokeys.3.3201" ext-link-type="doi" xlink:type="simple">https://doi.org/10.3897/mycokeys.3.3201</ext-link></mixed-citation></ref><ref id="B1"><mixed-citation xmlns:xlink="http://www.w3.org/1999/xlink" xlink:type="simple">Aptroot A, Van Herk CM (1999) <italic><tp:taxon-name><tp:taxon-name-part taxon-name-part-type="genus">Lecanora</tp:taxon-name-part> <tp:taxon-name-part taxon-name-part-type="species">barkmaneana</tp:taxon-name-part></tp:taxon-name></italic>, a new nitrophilous sorediate corticolous lichen from the Netherlands. The Lichenologist 31(1): 3–8. <ext-link xlink:href="10.1006/lich.1998.0139" ext-link-type="doi" xlink:type="simple">https://doi.org/10.1006/lich.1998.0139</ext-link></mixed-citation></ref><ref id="B45"><mixed-citation xmlns:xlink="http://www.w3.org/1999/xlink" xlink:type="simple">Park JS, Han SK, Oh SO (2023) <italic><tp:taxon-name><tp:taxon-name-part taxon-name-part-type="genus">Lecanora</tp:taxon-name-part> <tp:taxon-name-part taxon-name-part-type="species">neobarkmaniana</tp:taxon-name-part></tp:taxon-name></italic> (<italic><tp:taxon-name><tp:taxon-name-part taxon-name-part-type="order">Lecanorales</tp:taxon-name-part></tp:taxon-name></italic>, <italic><tp:taxon-name><tp:taxon-name-part taxon-name-part-type="family">Lecanoraceae</tp:taxon-name-part></tp:taxon-name></italic>), a new lichen species from South Korea. Mycobiology 51(1): 16–25. <ext-link xlink:href="10.1080/12298093.2023.2168349" ext-link-type="doi" xlink:type="simple">https://doi.org/10.1080/12298093.2023.2168349</ext-link></mixed-citation></ref><ref id="B37"><mixed-citation xmlns:xlink="http://www.w3.org/1999/xlink" xlink:type="simple">Malíček J, Berger F, Palice Z, Vondrak J (2017) Corticolous sorediate <italic><tp:taxon-name><tp:taxon-name-part taxon-name-part-type="genus">Lecanora</tp:taxon-name-part></tp:taxon-name></italic> species (<italic><tp:taxon-name><tp:taxon-name-part taxon-name-part-type="family">Lecanoraceae</tp:taxon-name-part></tp:taxon-name></italic>, <italic><tp:taxon-name><tp:taxon-name-part taxon-name-part-type="phylum">Ascomycota</tp:taxon-name-part></tp:taxon-name></italic>) containing atranorin in Europe. The Lichenologist 49(5): 431–455. <ext-link xlink:href="10.1017/S002428291700038X" ext-link-type="doi" xlink:type="simple">https://doi.org/10.1017/S002428291700038X</ext-link></mixed-citation></ref><ref id="B54"><mixed-citation xmlns:xlink="http://www.w3.org/1999/xlink" xlink:type="simple">Van Herk CM, Aptroot A (1999) <italic><tp:taxon-name><tp:taxon-name-part taxon-name-part-type="genus">Lecanora</tp:taxon-name-part> <tp:taxon-name-part taxon-name-part-type="species">compallens</tp:taxon-name-part></tp:taxon-name></italic> and <italic><tp:taxon-name><tp:taxon-name-part taxon-name-part-type="genus">L.</tp:taxon-name-part> <tp:taxon-name-part taxon-name-part-type="species">sinuosa</tp:taxon-name-part></tp:taxon-name></italic>, two new overlooked corticolous lichen species from western Europe. The Lichenologist 31(6): 543–553. <ext-link xlink:href="10.1006/lich.1999.0216" ext-link-type="doi" xlink:type="simple">https://doi.org/10.1006/lich.1999.0216</ext-link></mixed-citation></ref><ref id="B53"><mixed-citation xmlns:xlink="http://www.w3.org/1999/xlink" xlink:type="simple">Urbanavichene I, Palice Z, Urbanavichus G (2018) New lichen records from the mountain forests of Southern Siberia. Turczaninowia 21(3): 81–88. <ext-link xlink:href="10.14258/turczaninowia.21.3.11" ext-link-type="doi" xlink:type="simple">https://doi.org/10.14258/turczaninowia.21.3.11</ext-link></mixed-citation></ref><ref id="B7"><mixed-citation xmlns:xlink="http://www.w3.org/1999/xlink" xlink:type="simple">Cannon P, Malíček J, Ivanovich C, Printzen C, Aptroot A, Coppins B, Sanderson N, Simkin J, Yahr R (2022) <italic><tp:taxon-name><tp:taxon-name-part taxon-name-part-type="order">Lecanorales</tp:taxon-name-part></tp:taxon-name></italic>: <italic><tp:taxon-name><tp:taxon-name-part taxon-name-part-type="family">Lecanoraceae</tp:taxon-name-part></tp:taxon-name></italic> including the genera <italic><tp:taxon-name><tp:taxon-name-part taxon-name-part-type="genus">Ameliella</tp:taxon-name-part></tp:taxon-name></italic>, <italic><tp:taxon-name><tp:taxon-name-part taxon-name-part-type="genus">Bryonora</tp:taxon-name-part></tp:taxon-name></italic>, <italic><tp:taxon-name><tp:taxon-name-part taxon-name-part-type="genus">Carbonea</tp:taxon-name-part></tp:taxon-name></italic>, <italic><tp:taxon-name><tp:taxon-name-part taxon-name-part-type="genus">Claurouxia</tp:taxon-name-part></tp:taxon-name></italic>, <italic><tp:taxon-name><tp:taxon-name-part taxon-name-part-type="genus">Clauzadeana</tp:taxon-name-part></tp:taxon-name></italic>, <italic><tp:taxon-name><tp:taxon-name-part taxon-name-part-type="genus">Glaucomaria</tp:taxon-name-part></tp:taxon-name></italic>, <italic><tp:taxon-name><tp:taxon-name-part taxon-name-part-type="genus">Japewia</tp:taxon-name-part></tp:taxon-name></italic>, <italic><tp:taxon-name><tp:taxon-name-part taxon-name-part-type="genus">Japewiella</tp:taxon-name-part></tp:taxon-name></italic>, <italic><tp:taxon-name><tp:taxon-name-part taxon-name-part-type="genus">Lecanora</tp:taxon-name-part></tp:taxon-name></italic>, <italic><tp:taxon-name><tp:taxon-name-part taxon-name-part-type="genus">Lecidella</tp:taxon-name-part></tp:taxon-name></italic>, <italic><tp:taxon-name><tp:taxon-name-part taxon-name-part-type="genus">Miriquidica</tp:taxon-name-part></tp:taxon-name></italic>, <italic><tp:taxon-name><tp:taxon-name-part taxon-name-part-type="genus">Myriolecis</tp:taxon-name-part></tp:taxon-name></italic>, <italic><tp:taxon-name><tp:taxon-name-part taxon-name-part-type="genus">Palicella</tp:taxon-name-part></tp:taxon-name></italic>, <italic><tp:taxon-name><tp:taxon-name-part taxon-name-part-type="genus">Protoparmeliopsis</tp:taxon-name-part></tp:taxon-name></italic>, <italic><tp:taxon-name><tp:taxon-name-part taxon-name-part-type="genus">Pyrrhospora</tp:taxon-name-part></tp:taxon-name></italic> and <italic><tp:taxon-name><tp:taxon-name-part taxon-name-part-type="genus">Traponora</tp:taxon-name-part></tp:taxon-name></italic>. Revisions of British and Irish Lichens 25: 24–49. <ext-link xlink:href="https://britishlichensociety.org.uk/sites/default/files/Lecanoraceae.pdf" ext-link-type="uri" xlink:type="simple">https://britishlichensociety.org.uk/sites/default/files/Lecanoraceae.pdf</ext-link></mixed-citation></ref><ref id="B50"><mixed-citation xmlns:xlink="http://www.w3.org/1999/xlink" xlink:type="simple">Stewart CRA, Lendemer JC, Keepers KG, Pogoda CS, Kane NC, McCain CM, Tripp EA (2018) <italic><tp:taxon-name><tp:taxon-name-part taxon-name-part-type="genus">Lecanora</tp:taxon-name-part> <tp:taxon-name-part taxon-name-part-type="species">markjohnstonii</tp:taxon-name-part></tp:taxon-name></italic> (<italic><tp:taxon-name><tp:taxon-name-part taxon-name-part-type="family">Lecanoraceae</tp:taxon-name-part></tp:taxon-name></italic>, lichenized <italic><tp:taxon-name><tp:taxon-name-part taxon-name-part-type="class">Ascomycetes</tp:taxon-name-part></tp:taxon-name></italic>), a new sorediate crustose lichen from the southeastern United States. The Bryologist 121(4): 498–512. <ext-link xlink:href="10.1639/0007-2745-121.4.498" ext-link-type="doi" xlink:type="simple">https://doi.org/10.1639/0007-2745-121.4.498</ext-link></mixed-citation></ref></ref-list></tp:taxon-treatment>
