# Supplementary material for: Three new sorediate species of Lecanora sensu lato (Ascomycota, Lecanoraceae) from Anhui Province, China
Source: MycoKeys. 2026 Jul 15;136:301–22. doi: 10.3897/mycokeys.136.191950 (PMC13392778; doi:10.3897/mycokeys.136.191950)
Supplement: XML Treatment for Lecanora pseudolayana [file mycokeys.136.191950-treatment2.xml]

<!DOCTYPE tp:taxon-treatment
  PUBLIC "-//TaxonX//DTD Taxonomic Treatment Publishing DTD v0 20100105//EN" "tax-treatment-NSO.dtd">
<tp:taxon-treatment xmlns:tp="http://www.plazi.org/taxpub"><tp:treatment-meta><kwd-group><label>Taxon classification</label><kwd>
                <named-content content-type="kingdom">Fungi</named-content>
              </kwd><kwd>
                <named-content content-type="order">Lecanorales</named-content>
              </kwd><kwd>
                <named-content content-type="family">Lecanoraceae</named-content>
              </kwd></kwd-group><mixed-citation publication-type="journal"><person-group><name><surname>Feng</surname><given-names>Yi-Shan</given-names></name><name><surname>Li</surname><given-names>Li-Juan</given-names></name><name><surname>Zhang</surname><given-names>Yan-Yun</given-names></name></person-group><article-title>Three new sorediate species of <italic><tp:taxon-name><tp:taxon-name-part taxon-name-part-type="genus" reg="Lecanora">Lecanora</tp:taxon-name-part></tp:taxon-name></italic> sensu lato (<italic><tp:taxon-name><tp:taxon-name-part taxon-name-part-type="phylum" reg="Ascomycota">Ascomycota</tp:taxon-name-part></tp:taxon-name></italic>, <italic><tp:taxon-name><tp:taxon-name-part taxon-name-part-type="family" reg="Lecanoraceae">Lecanoraceae</tp:taxon-name-part></tp:taxon-name></italic>) from Anhui Province, China</article-title><source>MycoKeys</source><day>15</day><month>07</month><year>2026</year><volume>136</volume><fpage>301</fpage><lpage>322</lpage><pub-id pub-id-type="doi">10.3897/mycokeys.136.191950</pub-id></mixed-citation></tp:treatment-meta><tp:nomenclature><tp:taxon-name><object-id xmlns:xlink="http://www.w3.org/1999/xlink" content-type="arpha" xlink:type="simple">FE6C96BA-DAC5-579C-AA47-B0C94413A8DC</object-id>
                    		<tp:taxon-name-part taxon-name-part-type="genus" reg="Lecanora">Lecanora</tp:taxon-name-part> <tp:taxon-name-part taxon-name-part-type="species" reg="pseudolayana">pseudolayana</tp:taxon-name-part>
                    	
                    		<object-id xmlns:xlink="http://www.w3.org/1999/xlink" xlink:type="simple">Fungal Names: FN 573738</object-id>
                    	</tp:taxon-name><tp:taxon-authority>Y. S. Feng &amp; Y. Y. Zhang</tp:taxon-authority><tp:taxon-status xmlns:xlink="http://www.w3.org/1999/xlink" xlink:type="simple">sp. nov.</tp:taxon-status><xref ref-type="fig" rid="F3">Fig. 3A–J</xref></tp:nomenclature><tp:treatment-sec sec-type="Etymology"><title>Etymology.</title><p>The specific epithet refers to the morphological similarity of this species to <italic><tp:taxon-name><tp:taxon-name-part taxon-name-part-type="genus" reg="Lecanora">L.</tp:taxon-name-part> <tp:taxon-name-part taxon-name-part-type="species" reg="layana">layana</tp:taxon-name-part></tp:taxon-name></italic>.</p><fig id="F3" position="float" orientation="portrait"><object-id xmlns:xlink="http://www.w3.org/1999/xlink" content-type="doi" xlink:type="simple">10.3897/mycokeys.136.191950.figure3</object-id><object-id xmlns:xlink="http://www.w3.org/1999/xlink" content-type="arpha" xlink:type="simple">E0EBC1F8-F05B-5143-9908-DD65EEB7090C</object-id><label>Figure 3.</label><caption><p><italic><tp:taxon-name><tp:taxon-name-part taxon-name-part-type="genus" reg="Lecanora">Lecanora</tp:taxon-name-part> <tp:taxon-name-part taxon-name-part-type="species" reg="pseudolayana">pseudolayana</tp:taxon-name-part></tp:taxon-name></italic> (<bold>A–F</bold> are from <abbrev xmlns:xlink="http://www.w3.org/1999/xlink" content-type="institution" xlink:title="Herbarium Mycologicum Academiae Sinicae-Lichenes" xlink:type="simple">HMAS-L</abbrev>-0147383, <bold>G, H, J</bold> are from <named-content xmlns:xlink="http://www.w3.org/1999/xlink" content-type="dwc:institutional_code" xlink:title="Anhui Normal University" xlink:href="https://scientific-collections.gbif.org/institution/46a15843-c976-4fab-8831-0dfc82d03e9a" xlink:type="simple">ANUB</named-content> 2240, <bold>I</bold> is from <named-content xmlns:xlink="http://www.w3.org/1999/xlink" content-type="dwc:institutional_code" xlink:title="Anhui Normal University" xlink:href="https://scientific-collections.gbif.org/institution/46a15843-c976-4fab-8831-0dfc82d03e9a" xlink:type="simple">ANUB</named-content> 1935): <bold>A</bold>. Lichen thallus and apothecia, habit; <bold>B</bold>. Vertical sections of apothecia (<abbrev xmlns:xlink="http://www.w3.org/1999/xlink" xlink:title="Vertical sections of apothecia" xlink:type="simple">LCB</abbrev>); <bold>C</bold>. Vertical sections of apothecia in polarized light (<abbrev xmlns:xlink="http://www.w3.org/1999/xlink" xlink:title="Vertical sections of apothecia" xlink:type="simple">LCB</abbrev>); <bold>D</bold>. 8-spored ascus; <bold>E, F</bold>. Ascospores; <bold>G</bold>. Thallus with soralia that are marginally small and dispersed, centrally large and aggregated; <bold>H</bold>. Soralia; <bold>I, J</bold>. Morphological variation in prothallus. Scale bars: 2 mm (<bold>A, I</bold>); 1 mm (<bold>G, J</bold>); 0.4 mm (<bold>H</bold>); 20 µm (<bold>B, C</bold>); 10 µm (<bold>D, E, F</bold>).</p></caption><graphic xmlns:xlink="http://www.w3.org/1999/xlink" xlink:href="mycokeys-136-301-g003.jpg" id="oo_1717086.jpg" position="float" orientation="portrait" xlink:type="simple"><uri content-type="original_file" xlink:type="simple">https://binary.pensoft.net/fig/1717086</uri></graphic></fig></tp:treatment-sec><tp:treatment-sec sec-type="Type"><title>Type.</title><p>China • Anhui Prov., Lu’an City, Jinzhai County, Dabie Mountain, Tiantangzhai, <named-content xmlns:xlink="http://www.w3.org/1999/xlink" content-type="dwc:verbatimCoordinates" xlink:type="simple">31°06'20"N, 115°46'15"E</named-content>, 940 m alt., on bark, 12 October 2020, Jiarong Zhang 20200510, <abbrev xmlns:xlink="http://www.w3.org/1999/xlink" content-type="institution" xlink:title="Herbarium Mycologicum Academiae Sinicae-Lichenes" xlink:type="simple">HMAS-L</abbrev>-0147383—<bold><italic>holotype</italic></bold>.</p></tp:treatment-sec><tp:treatment-sec sec-type="Diagnosis"><title>Diagnosis.</title><p>The species is characterized by the egranulose epihymenium, small amphithecial crystals that are insoluble in <abbrev xmlns:xlink="http://www.w3.org/1999/xlink" xlink:title="10% KOH" xlink:type="simple">K</abbrev> but soluble in <abbrev xmlns:xlink="http://www.w3.org/1999/xlink" xlink:title="20% HNO3" xlink:type="simple">N</abbrev>, the blackish (<abbrev xmlns:xlink="http://www.w3.org/1999/xlink" xlink:title="20% HNO3" xlink:type="simple">N</abbrev>+ red) or white (<abbrev xmlns:xlink="http://www.w3.org/1999/xlink" xlink:title="20% HNO3" xlink:type="simple">N</abbrev>-) prothallus, the soralia that are marginally small and dispersed, centrally large and aggregated, and the presence of atranorin and zeorin.</p></tp:treatment-sec><tp:treatment-sec sec-type="Description"><title>Description.</title><p>Thallus crustose, thin, continuous or rimose to verrucose areolate when apothecia present; prothallus blackish (<abbrev xmlns:xlink="http://www.w3.org/1999/xlink" xlink:title="20% HNO3" xlink:type="simple">N</abbrev>+ red) when in contact with other lichen thalli or white (<abbrev xmlns:xlink="http://www.w3.org/1999/xlink" xlink:title="20% HNO3" xlink:type="simple">N</abbrev>-); surface gray-green, epruinose; soralia pale green to yellowish-green, becoming white-gray in the herbarium, rounded, convex, discrete in fertile specimens, marginally small and dispersed, [0.10]–(0.11)–0.20–(0.29)–[0.45] mm in diameter (n = 48), centrally large and aggregated, [0.15]–(0.19)–0.42–(0.65)–[1.0] mm in diameter (n = 49) when apothecia absent. Soredia fine, granular, non-corticate, simple and loosely aggregated, [15.0]–(19.8)–25.6–(31.5)–[42.5] µm in diameter (n = 198). Apothecia lecanorine, rounded, sparse to slightly aggregated, adnate, 0.5–1.2 mm in diameter; disc plane to concave, brown to reddish-brown, epruinose, margin persistent and prominent, entire to flexuous or slightly crenate, concolorous with thallus or paler to cream white, rather thick, 0.1–0.2 mm. Amphithecium with numerous algal cells, containing small crystals (<abbrev xmlns:xlink="http://www.w3.org/1999/xlink" xlink:title="polarized light" xlink:type="simple">POL</abbrev>+, <abbrev xmlns:xlink="http://www.w3.org/1999/xlink" xlink:title="10% KOH" xlink:type="simple">K</abbrev>-insol, <abbrev xmlns:xlink="http://www.w3.org/1999/xlink" xlink:title="20% HNO3" xlink:type="simple">N</abbrev>-sol); cortex indistinct, interspersed with fine crystals (<abbrev xmlns:xlink="http://www.w3.org/1999/xlink" xlink:title="polarized light" xlink:type="simple">POL</abbrev>+, <abbrev xmlns:xlink="http://www.w3.org/1999/xlink" xlink:title="10% KOH" xlink:type="simple">K</abbrev>-sol, <abbrev xmlns:xlink="http://www.w3.org/1999/xlink" xlink:title="20% HNO3" xlink:type="simple">N</abbrev>-insol); parathecium colorless, 10–15 µm wide, without crystals (<abbrev xmlns:xlink="http://www.w3.org/1999/xlink" xlink:title="polarized light" xlink:type="simple">POL</abbrev>-); epihymenium without crystals (<abbrev xmlns:xlink="http://www.w3.org/1999/xlink" xlink:title="polarized light" xlink:type="simple">POL</abbrev>-), with orange-brown to deep brown amorphous pigmentation not altered by <abbrev xmlns:xlink="http://www.w3.org/1999/xlink" xlink:title="10% KOH" xlink:type="simple">K</abbrev> (or becoming slightly more dark brown), 10–20 µm high, orange intensifying in <abbrev xmlns:xlink="http://www.w3.org/1999/xlink" xlink:title="20% HNO3" xlink:type="simple">N</abbrev>; hymenium colorless, 80–100 µm high, distinctly delimited at the base; subhymenium colorless, 30–60 µm high; hypothecium colorless, composed of anastomosing hyphae, 20–50 µm high; paraphyses simple, more or less anastomosed, slender, c. 1.5 µm thick, tips slightly expanded up to 2.5 µm; asci clavate, <italic><tp:taxon-name><tp:taxon-name-part taxon-name-part-type="genus" reg="Lecanora">Lecanora</tp:taxon-name-part></tp:taxon-name></italic>-type, 50–65 × 15–25 µm, 8-spored; ascospores simple, hyaline, narrowly or widely ellipsoid to subfusiform, dacriform or eye-shaped, [15.5]–(18.2)–20.1–(22.1)–[25.0] × [6.0]–(7.1)–7.9–(8.7)–[9.0] µm (<abbrev xmlns:xlink="http://www.w3.org/1999/xlink" xlink:title="number of measurements" xlink:type="simple">n</abbrev> = 44), wall c. 0.5 µm. Pycnidia unknown.</p></tp:treatment-sec><tp:treatment-sec sec-type="Chemistry"><title>Chemistry.</title><p>Thallus <abbrev xmlns:xlink="http://www.w3.org/1999/xlink" xlink:title="10% KOH" xlink:type="simple">K</abbrev>+ yellow, <abbrev xmlns:xlink="http://www.w3.org/1999/xlink" xlink:title="10% calcium hypochlorite Ca(ClO)2" xlink:type="simple">C</abbrev>-, <abbrev xmlns:xlink="http://www.w3.org/1999/xlink" xlink:title="K followed by C" xlink:type="simple">KC</abbrev>-; containing atranorin and zeorin.</p></tp:treatment-sec><tp:treatment-sec sec-type="Distribution and ecology"><title>Distribution and ecology.</title><p>This species occurs on bark of broadleaved trees and is known from Anhui Prov., in the south-eastern part of the Dabie Mountains, in the montane forests, at altitudes between 500 and 1219 m. The Dabie Mountains are located at the junction between Anhui, Hubei and Henan Provinces in China.</p></tp:treatment-sec><tp:treatment-sec sec-type="Notes"><title>Notes.</title><p><italic><tp:taxon-name><tp:taxon-name-part taxon-name-part-type="genus" reg="Lecanora">Lecanora</tp:taxon-name-part> <tp:taxon-name-part taxon-name-part-type="species" reg="baekdudaeganensis">baekdudaeganensis</tp:taxon-name-part></tp:taxon-name></italic> is superficially similar to <italic><tp:taxon-name><tp:taxon-name-part taxon-name-part-type="genus" reg="Lecanora">L.</tp:taxon-name-part> <tp:taxon-name-part taxon-name-part-type="species" reg="pseudolayana">pseudolayana</tp:taxon-name-part></tp:taxon-name></italic>, but differs in its smaller ascospores and <abbrev xmlns:xlink="http://www.w3.org/1999/xlink" xlink:title="10% KOH" xlink:type="simple">K</abbrev>-insoluble granules on the surface of the epihymenium (<xref ref-type="bibr" rid="B30">Lee and Hur 2020</xref>). <italic><tp:taxon-name><tp:taxon-name-part taxon-name-part-type="genus" reg="Lecanora">Lecanora</tp:taxon-name-part> <tp:taxon-name-part taxon-name-part-type="species" reg="imshaugii">imshaugii</tp:taxon-name-part></tp:taxon-name></italic> Brodo differs in its smaller ascospores and the presence of hypoprotocetraric acid (<xref ref-type="bibr" rid="B40">Miyawaki 1988</xref>, <xref ref-type="bibr" rid="B41">1994</xref>). <italic><tp:taxon-name><tp:taxon-name-part taxon-name-part-type="genus" reg="Lecanora">L.</tp:taxon-name-part> <tp:taxon-name-part taxon-name-part-type="species" reg="layana">layana</tp:taxon-name-part></tp:taxon-name></italic> can be readily distinguished by its soralia, which are immersed in the thallus and arise from the prothallus, rapidly eroding to become irregular, diffuse, and eventually confluent, and by its production of stictic acid (<xref ref-type="bibr" rid="B31">Lendemer 2015</xref>).</p><p><italic><tp:taxon-name><tp:taxon-name-part taxon-name-part-type="genus" reg="Lecanora">Lecanora</tp:taxon-name-part> <tp:taxon-name-part taxon-name-part-type="species" reg="pseudolayana">pseudolayana</tp:taxon-name-part></tp:taxon-name></italic> can be easily misidentified as <italic><tp:taxon-name><tp:taxon-name-part taxon-name-part-type="genus" reg="Lecanora">L.</tp:taxon-name-part> <tp:taxon-name-part taxon-name-part-type="species" reg="appalachensis">appalachensis</tp:taxon-name-part></tp:taxon-name></italic> Lendemer &amp; R.C. Harris and <italic><tp:taxon-name><tp:taxon-name-part taxon-name-part-type="genus" reg="Lecanora">L.</tp:taxon-name-part> <tp:taxon-name-part taxon-name-part-type="species" reg="nothocaesiella">nothocaesiella</tp:taxon-name-part></tp:taxon-name></italic> Lendemer &amp; R.C. Harris. However, <italic><tp:taxon-name><tp:taxon-name-part taxon-name-part-type="genus" reg="Lecanora">L.</tp:taxon-name-part> <tp:taxon-name-part taxon-name-part-type="species" reg="appalachensis">appalachensis</tp:taxon-name-part></tp:taxon-name></italic> has a white, fibrous prothallus and coarse soredia, [21]–(35)–48–(59)–[78] µm in diameter (vs. [15.0]–(19.8)–25.6–(31.5)–[42.5] µm in <italic><tp:taxon-name><tp:taxon-name-part taxon-name-part-type="genus" reg="Lecanora">L.</tp:taxon-name-part> <tp:taxon-name-part taxon-name-part-type="species" reg="pseudolayana">pseudolayana</tp:taxon-name-part></tp:taxon-name></italic>). The thallus of <italic><tp:taxon-name><tp:taxon-name-part taxon-name-part-type="genus" reg="Lecanora">L.</tp:taxon-name-part> <tp:taxon-name-part taxon-name-part-type="species" reg="nothocaesiella">nothocaesiella</tp:taxon-name-part></tp:taxon-name></italic> is immersed in the substrate and soralia are diffuse, the prothallus is typically pale white to translucent in the center of the thallus (<xref ref-type="bibr" rid="B32">Lendemer et al. 2013</xref>). <italic><tp:taxon-name><tp:taxon-name-part taxon-name-part-type="genus" reg="Lecanora">Lecanora</tp:taxon-name-part> <tp:taxon-name-part taxon-name-part-type="species" reg="neobarkmaniana">neobarkmaniana</tp:taxon-name-part></tp:taxon-name></italic> is also a sorediate species that produces atranorin and zeorin; however, it is saxicolous and lacks a prothallus (<xref ref-type="bibr" rid="B45">Park et al. 2023</xref>).</p></tp:treatment-sec><tp:treatment-sec sec-type="Additional specimens examined"><title>Additional specimens examined.</title><p>China • Anhui Prov., Lu’an City, Jinzhai County, Dahuanglishuling, <named-content xmlns:xlink="http://www.w3.org/1999/xlink" content-type="dwc:verbatimCoordinates" xlink:type="simple">31°10'10"N, 115°50'43"E</named-content>, 797 m alt., on <italic><tp:taxon-name><tp:taxon-name-part taxon-name-part-type="genus" reg="Liquidambar">Liquidambar</tp:taxon-name-part> <tp:taxon-name-part taxon-name-part-type="species" reg="formosana">formosana</tp:taxon-name-part></tp:taxon-name></italic> bark, 7 August 2024, Yanyun Zhang and Xiaoying Wu 24-1549 (ANUB1935); • Kangwangzhai, <named-content xmlns:xlink="http://www.w3.org/1999/xlink" content-type="dwc:verbatimCoordinates" xlink:type="simple">31°23'44"N, 115°23'04"E</named-content>, 1219 m alt., on <tp:taxon-name><tp:taxon-name-part taxon-name-part-type="genus" reg="Lonicera">Lonicera</tp:taxon-name-part> <tp:taxon-name-part taxon-name-part-type="species" reg="japonica">japonica</tp:taxon-name-part></tp:taxon-name> bark, 3 August 2024, Yanyun Zhang and Xiaoying Wu 24-1352 (ANUB1738); • Lijia Mountain, <named-content xmlns:xlink="http://www.w3.org/1999/xlink" content-type="dwc:verbatimCoordinates" xlink:type="simple">31°9'22"N, 115°47'06"E</named-content>, 867 m alt., on <italic><tp:taxon-name><tp:taxon-name-part taxon-name-part-type="genus" reg="Hovenia">Hovenia</tp:taxon-name-part> <tp:taxon-name-part taxon-name-part-type="species" reg="acerba">acerba</tp:taxon-name-part></tp:taxon-name></italic> bark, 19 May 2024, Yanyun Zhang and Yujiao Yin 24-1115 (ANUB1494); • Wochuan Forest farm, <named-content xmlns:xlink="http://www.w3.org/1999/xlink" content-type="dwc:verbatimCoordinates" xlink:type="simple">31°14'13"N, 115°40'07"E</named-content>, 957 m alt., on <italic><tp:taxon-name><tp:taxon-name-part taxon-name-part-type="genus" reg="Liquidambar">Liquidambar</tp:taxon-name-part> <tp:taxon-name-part taxon-name-part-type="species" reg="formosana">formosana</tp:taxon-name-part></tp:taxon-name></italic> bark, 1 November 2024, Yanyun Zhang, Yujiao Yin and Yishan Feng 24-1580 (ANUB2240); • Xiaonanpeng, <named-content xmlns:xlink="http://www.w3.org/1999/xlink" content-type="dwc:verbatimCoordinates" xlink:type="simple">31°16'01"N, 115°38'53"E</named-content>, 500 m alt., on <italic><tp:taxon-name><tp:taxon-name-part taxon-name-part-type="genus" reg="Liquidambar">Liquidambar</tp:taxon-name-part> <tp:taxon-name-part taxon-name-part-type="species" reg="formosana">formosana</tp:taxon-name-part></tp:taxon-name></italic> bark, 6 August 2024, Yanyun Zhang and Xiaoying Wu 24-1505 (ANUB1891), 24-1511 (ANUB1897).</p></tp:treatment-sec><ref-list><ref id="B30"><mixed-citation xmlns:xlink="http://www.w3.org/1999/xlink" xlink:type="simple">Lee BG, Hur JS (2020) A new lichenized fungus, <italic><tp:taxon-name><tp:taxon-name-part taxon-name-part-type="genus">Lecanora</tp:taxon-name-part> <tp:taxon-name-part taxon-name-part-type="species">baekdudaeganensis</tp:taxon-name-part></tp:taxon-name></italic>, from South Korea, with a taxonomic key for Korean <italic><tp:taxon-name><tp:taxon-name-part taxon-name-part-type="genus">Lecanora</tp:taxon-name-part></tp:taxon-name></italic> species. MycoKeys 70: 39–58. <ext-link xlink:href="10.3897/mycokeys.70.51569" ext-link-type="doi" xlink:type="simple">https://doi.org/10.3897/mycokeys.70.51569</ext-link></mixed-citation></ref><ref id="B40"><mixed-citation xmlns:xlink="http://www.w3.org/1999/xlink" xlink:type="simple">Miyawaki H (1988) Studies on the <italic><tp:taxon-name><tp:taxon-name-part taxon-name-part-type="genus">Lecanora</tp:taxon-name-part> <tp:taxon-name-part taxon-name-part-type="species">subfusca</tp:taxon-name-part></tp:taxon-name></italic> group in Japan. The Journal of the Hattori Botanical Laboratory 64: 271–326.</mixed-citation></ref><ref id="B41"><mixed-citation xmlns:xlink="http://www.w3.org/1999/xlink" xlink:type="simple">Miyawaki H (1994) <italic><tp:taxon-name><tp:taxon-name-part taxon-name-part-type="genus">Lecanora</tp:taxon-name-part> <tp:taxon-name-part taxon-name-part-type="species">imshaugii</tp:taxon-name-part></tp:taxon-name></italic>, a lichen of eastern North America and eastern Asia. The Bryologist 97(4): 409–411. <ext-link xlink:href="10.2307/3243907" ext-link-type="doi" xlink:type="simple">https://doi.org/10.2307/3243907</ext-link></mixed-citation></ref><ref id="B31"><mixed-citation xmlns:xlink="http://www.w3.org/1999/xlink" xlink:type="simple">Lendemer JC (2015) <italic><tp:taxon-name><tp:taxon-name-part taxon-name-part-type="genus">Lecanora</tp:taxon-name-part> <tp:taxon-name-part taxon-name-part-type="species">layana</tp:taxon-name-part></tp:taxon-name></italic> (<italic><tp:taxon-name><tp:taxon-name-part taxon-name-part-type="family">Lecanoraceae</tp:taxon-name-part></tp:taxon-name></italic>), a new sorediate species widespread in temperate eastern North America. The Bryologist 118(2): 145–153. <ext-link xlink:href="10.1639/0007-2745-118.2.145" ext-link-type="doi" xlink:type="simple">https://doi.org/10.1639/0007-2745-118.2.145</ext-link></mixed-citation></ref><ref id="B32"><mixed-citation xmlns:xlink="http://www.w3.org/1999/xlink" xlink:type="simple">Lendemer JC, Harris RC, Tripp EA (2013) The lichens and allied fungi of great smoky mountains national park: an annotated checklist with comprehensive keys. The Bryologist 116(2): 218–220. <ext-link xlink:href="https://www.jstor.org/stable/43188704" ext-link-type="uri" xlink:type="simple">https://www.jstor.org/stable/43188704</ext-link></mixed-citation></ref><ref id="B45"><mixed-citation xmlns:xlink="http://www.w3.org/1999/xlink" xlink:type="simple">Park JS, Han SK, Oh SO (2023) <italic><tp:taxon-name><tp:taxon-name-part taxon-name-part-type="genus">Lecanora</tp:taxon-name-part> <tp:taxon-name-part taxon-name-part-type="species">neobarkmaniana</tp:taxon-name-part></tp:taxon-name></italic> (<italic><tp:taxon-name><tp:taxon-name-part taxon-name-part-type="order">Lecanorales</tp:taxon-name-part></tp:taxon-name></italic>, <italic><tp:taxon-name><tp:taxon-name-part taxon-name-part-type="family">Lecanoraceae</tp:taxon-name-part></tp:taxon-name></italic>), a new lichen species from South Korea. Mycobiology 51(1): 16–25. <ext-link xlink:href="10.1080/12298093.2023.2168349" ext-link-type="doi" xlink:type="simple">https://doi.org/10.1080/12298093.2023.2168349</ext-link></mixed-citation></ref></ref-list></tp:taxon-treatment>
