# Supplementary material for: Three new sorediate species of Lecanora sensu lato (Ascomycota, Lecanoraceae) from Anhui Province, China
Source: MycoKeys. 2026 Jul 15;136:301–22. doi: 10.3897/mycokeys.136.191950 (PMC13392778; doi:10.3897/mycokeys.136.191950)
Supplement: XML Treatment for Verseghya megasorediata [file mycokeys.136.191950-treatment3.xml]

<!DOCTYPE tp:taxon-treatment
  PUBLIC "-//TaxonX//DTD Taxonomic Treatment Publishing DTD v0 20100105//EN" "tax-treatment-NSO.dtd">
<tp:taxon-treatment xmlns:tp="http://www.plazi.org/taxpub"><tp:treatment-meta><kwd-group><label>Taxon classification</label><kwd>
                <named-content content-type="kingdom">Fungi</named-content>
              </kwd><kwd>
                <named-content content-type="order">Pertusariales</named-content>
              </kwd><kwd>
                <named-content content-type="family">Pertusariaceae</named-content>
              </kwd></kwd-group><mixed-citation publication-type="journal"><person-group><name><surname>Feng</surname><given-names>Yi-Shan</given-names></name><name><surname>Li</surname><given-names>Li-Juan</given-names></name><name><surname>Zhang</surname><given-names>Yan-Yun</given-names></name></person-group><article-title>Three new sorediate species of <italic><tp:taxon-name><tp:taxon-name-part taxon-name-part-type="genus" reg="Lecanora">Lecanora</tp:taxon-name-part></tp:taxon-name></italic> sensu lato (<italic><tp:taxon-name><tp:taxon-name-part taxon-name-part-type="phylum" reg="Ascomycota">Ascomycota</tp:taxon-name-part></tp:taxon-name></italic>, <italic><tp:taxon-name><tp:taxon-name-part taxon-name-part-type="family" reg="Lecanoraceae">Lecanoraceae</tp:taxon-name-part></tp:taxon-name></italic>) from Anhui Province, China</article-title><source>MycoKeys</source><day>15</day><month>07</month><year>2026</year><volume>136</volume><fpage>301</fpage><lpage>322</lpage><pub-id pub-id-type="doi">10.3897/mycokeys.136.191950</pub-id></mixed-citation></tp:treatment-meta><tp:nomenclature><tp:taxon-name><object-id xmlns:xlink="http://www.w3.org/1999/xlink" content-type="arpha" xlink:type="simple">A7A4A192-55CD-5B20-83ED-0EE6BC4E958B</object-id>
                    		<tp:taxon-name-part taxon-name-part-type="genus" reg="Verseghya">Verseghya</tp:taxon-name-part> <tp:taxon-name-part taxon-name-part-type="species" reg="megasorediata">megasorediata</tp:taxon-name-part>
                    	
                    		<object-id xmlns:xlink="http://www.w3.org/1999/xlink" xlink:type="simple">Fungal Names: FN 573733</object-id>
                    	</tp:taxon-name><tp:taxon-authority>Y. S. Feng &amp; Y. Y. Zhang</tp:taxon-authority><tp:taxon-status xmlns:xlink="http://www.w3.org/1999/xlink" xlink:type="simple">sp. nov.</tp:taxon-status><xref ref-type="fig" rid="F4">Fig. 4A–F</xref></tp:nomenclature><tp:treatment-sec sec-type="Etymology"><title>Etymology.</title><p>The epithet refers to its large soredia.</p><fig id="F4" position="float" orientation="portrait"><object-id xmlns:xlink="http://www.w3.org/1999/xlink" content-type="doi" xlink:type="simple">10.3897/mycokeys.136.191950.figure4</object-id><object-id xmlns:xlink="http://www.w3.org/1999/xlink" content-type="arpha" xlink:type="simple">AAADB401-7D15-5CC6-9400-F73B4535F992</object-id><label>Figure 4.</label><caption><p><italic><tp:taxon-name><tp:taxon-name-part taxon-name-part-type="genus" reg="Verseghya">Verseghya</tp:taxon-name-part> <tp:taxon-name-part taxon-name-part-type="species" reg="megasorediata">megasorediata</tp:taxon-name-part></tp:taxon-name></italic> (<bold>A, C, D, F</bold> are from <named-content xmlns:xlink="http://www.w3.org/1999/xlink" content-type="dwc:institutional_code" xlink:title="Anhui Normal University" xlink:href="https://scientific-collections.gbif.org/institution/46a15843-c976-4fab-8831-0dfc82d03e9a" xlink:type="simple">ANUB</named-content> 1463, <bold>B, E</bold> are from <named-content xmlns:xlink="http://www.w3.org/1999/xlink" content-type="dwc:institutional_code" xlink:title="Anhui Normal University" xlink:href="https://scientific-collections.gbif.org/institution/46a15843-c976-4fab-8831-0dfc82d03e9a" xlink:type="simple">ANUB</named-content> 1505): <bold>A</bold>. Lichen thallus, habit; <bold>B</bold>. Leprose thallus; <bold>C</bold>. White fibrous prothallus; <bold>D</bold>. Pycnidia; <bold>E</bold>. Soredia mounted in water; <bold>F</bold>. Conidia. Scale bars: 2 mm (<bold>B</bold>); 1 mm (<bold>C</bold>); 0.4 mm (<bold>D</bold>); 20 µm (<bold>E</bold>); 5 µm (<bold>F</bold>).</p></caption><graphic xmlns:xlink="http://www.w3.org/1999/xlink" xlink:href="mycokeys-136-301-g004.jpg" id="oo_1717087.jpg" position="float" orientation="portrait" xlink:type="simple"><uri content-type="original_file" xlink:type="simple">https://binary.pensoft.net/fig/1717087</uri></graphic></fig></tp:treatment-sec><tp:treatment-sec sec-type="Type"><title>Type.</title><p>China • Anhui Prov., Lu’an City, Jinzhai County, Tudiling, <named-content xmlns:xlink="http://www.w3.org/1999/xlink" content-type="dwc:verbatimCoordinates" xlink:type="simple">31°15'31"N, 115°50'10"E</named-content>, 846 m alt., on <italic><tp:taxon-name><tp:taxon-name-part taxon-name-part-type="genus" reg="Juglans">Juglans</tp:taxon-name-part> <tp:taxon-name-part taxon-name-part-type="species" reg="regia">regia</tp:taxon-name-part></tp:taxon-name></italic> bark, 18 May 2024, Yanyun Zhang and Yujiao Yin 24-1084 (<bold><italic>holotype</italic>-</bold>ANUB1463, <bold><italic>isotype</italic></bold>-<named-content xmlns:xlink="http://www.w3.org/1999/xlink" content-type="dwc:institutional_code" xlink:title="Senckenberg Gesellschaft für Naturforschung: Senckenberg Forschungsinstitut und Naturmuseum" xlink:href="https://scientific-collections.gbif.org/institution/852e9314-11b8-4c11-8378-92fec4a555f1" xlink:type="simple">FR</named-content>).</p></tp:treatment-sec><tp:treatment-sec sec-type="Diagnosis"><title>Diagnosis.</title><p>Similar to <italic><tp:taxon-name><tp:taxon-name-part taxon-name-part-type="genus" reg="Verseghya">Verseghya</tp:taxon-name-part> <tp:taxon-name-part taxon-name-part-type="species" reg="thysanophora">thysanophora</tp:taxon-name-part></tp:taxon-name></italic> in having a leprose thallus and white fibrous prothallus, but differing in its white fibrous prothallus never presenting blackish pigments, having coarse and large soredia, and not producing thysanophora unknowns as an accessory to ±atranorin, zeorin and usnic acid.</p></tp:treatment-sec><tp:treatment-sec sec-type="Description"><title>Description.</title><p>Thallus leprose, thin, continuous; prothallus white, fibrous, (0.05) 0.25–2.35 (3.25) mm wide, with hyphae aggregated into distinct radiating strands, hyphae ca. 2.5 µm wide; upper surface yellowish green, becoming white-gray in the herbarium; soredia green or white-gray, thick and covering the thallus, coarse, rounded, [22.5]–(27.8)–38.9–(50.0)–[87.5] µm in diameter (n = 155), non-corticate, often aggregated in elongate to rounded consoredia, up to 200 µm in diameter; pycnidia surrounded by soredia, uncommon, convex and globose, black, surface white arachnoid; conidia filiform, curved, 10–20 × ca. 0.5 µm; apothecia unknown.</p></tp:treatment-sec><tp:treatment-sec sec-type="Chemistry"><title>Chemistry.</title><p>Thallus <abbrev xmlns:xlink="http://www.w3.org/1999/xlink" xlink:title="10% KOH" xlink:type="simple">K</abbrev>- or <abbrev xmlns:xlink="http://www.w3.org/1999/xlink" xlink:title="10% KOH" xlink:type="simple">K</abbrev>+ yellow, <abbrev xmlns:xlink="http://www.w3.org/1999/xlink" xlink:title="10% calcium hypochlorite Ca(ClO)2" xlink:type="simple">C</abbrev>-, <abbrev xmlns:xlink="http://www.w3.org/1999/xlink" xlink:title="K followed by C" xlink:type="simple">KC</abbrev>+ weak yellow to yellow; containing ± atranorin, zeorin and usnic acid.</p></tp:treatment-sec><tp:treatment-sec sec-type="Distribution and ecology"><title>Distribution and ecology.</title><p>This species occurs on bark or trunks of broadleaved trees, or on rotting wood in montane forests at altitudes between 496 and 1354 m in Anhui Province.</p></tp:treatment-sec><tp:treatment-sec sec-type="Notes"><title>Notes.</title><p>Although the new species <italic><tp:taxon-name><tp:taxon-name-part taxon-name-part-type="genus" reg="Verseghya">Verseghya</tp:taxon-name-part> <tp:taxon-name-part taxon-name-part-type="species" reg="megasorediata">megasorediata</tp:taxon-name-part></tp:taxon-name></italic> is resolved into two highly supported subclades (Fig. <xref ref-type="fig" rid="F1">1</xref>), the short evolutionary distance between them and the absence of distinguishable morphological or chemical traits support treating samples from both subclades as conspecific.</p><p><italic><tp:taxon-name><tp:taxon-name-part taxon-name-part-type="genus" reg="Verseghya">Verseghya</tp:taxon-name-part> <tp:taxon-name-part taxon-name-part-type="species" reg="megasorediata">megasorediata</tp:taxon-name-part></tp:taxon-name></italic> closely resembles <italic><tp:taxon-name><tp:taxon-name-part taxon-name-part-type="genus" reg="Verseghya">V.</tp:taxon-name-part> <tp:taxon-name-part taxon-name-part-type="species" reg="thysanophora">thysanophora</tp:taxon-name-part></tp:taxon-name></italic>. The latter can be differentiated, however, by its white, fibrous prothallus often presenting blackish pigments, its smaller soredia ([15.0]–(18.9)–24.0–(29.1)–[30.0] µm vs. [22.5]–(27.8)–38.9–(50.0)–[87.5] µm), and by the production of “thysanophora unknowns” in some specimens (<xref ref-type="bibr" rid="B19">Harris et al. 2000</xref>; <xref ref-type="bibr" rid="B26">Kondratyuk et al. 2016</xref>). The new species resembles <italic><tp:taxon-name><tp:taxon-name-part taxon-name-part-type="genus" reg="Lecanora">Lecanora</tp:taxon-name-part> <tp:taxon-name-part taxon-name-part-type="species" reg="markjohnstonii">markjohnstonii</tp:taxon-name-part></tp:taxon-name></italic> and <italic><tp:taxon-name><tp:taxon-name-part taxon-name-part-type="genus" reg="Lecanora">L.</tp:taxon-name-part> <tp:taxon-name-part taxon-name-part-type="species" reg="arachnoidea">arachnoidea</tp:taxon-name-part></tp:taxon-name></italic> Vondrák, Malíček &amp; Svoboda in sharing a sorediate thallus with a white, fibrous prothallus. However, <italic><tp:taxon-name><tp:taxon-name-part taxon-name-part-type="genus" reg="Lecanora">L.</tp:taxon-name-part> <tp:taxon-name-part taxon-name-part-type="species" reg="markjohnstonii">markjohnstonii</tp:taxon-name-part></tp:taxon-name></italic> is distinguished by the presence of 2’-O-methylperlatolic acid and its saxicolous habit (<xref ref-type="bibr" rid="B50">Stewart et al. 2018</xref>), whereas <italic><tp:taxon-name><tp:taxon-name-part taxon-name-part-type="genus" reg="Lecanora">L.</tp:taxon-name-part> <tp:taxon-name-part taxon-name-part-type="species" reg="arachnoidea">arachnoidea</tp:taxon-name-part></tp:taxon-name></italic> differs in having a rimose-areolate thallus and the production of perlatolic acid (<xref ref-type="bibr" rid="B56">Vondrák et al. 2023</xref>). Another sorediate <italic><tp:taxon-name><tp:taxon-name-part taxon-name-part-type="genus" reg="Lecanora">Lecanora</tp:taxon-name-part></tp:taxon-name></italic> species containing atranorin, zeorin, and usnic acid is <italic><tp:taxon-name><tp:taxon-name-part taxon-name-part-type="genus" reg="Lecanora">L.</tp:taxon-name-part> <tp:taxon-name-part taxon-name-part-type="species" reg="sibirica">sibirica</tp:taxon-name-part></tp:taxon-name></italic> Müll. Arg., which is characterized by a rimose-areolate or continuous to verrucose-areolate thallus and a blackish-brown prothallus (<xref ref-type="bibr" rid="B35">Lumbsch et al. 1997</xref>; <xref ref-type="bibr" rid="B18">Harada et al. 2004</xref>).</p></tp:treatment-sec><tp:treatment-sec sec-type="Additional specimens examined"><title>Additional specimens examined.</title><p>China • Anhui Prov., Lu’an City, Huoshan County, Mozitan Town, <named-content xmlns:xlink="http://www.w3.org/1999/xlink" content-type="dwc:verbatimCoordinates" xlink:type="simple">31°6'34"N, 116°11'35"E</named-content>, 1354 m alt., on bark, 1 April 2023, Lun Wang 23-23 (ANUB1062); • Taiyang Village, Baimajian Mountain, <named-content xmlns:xlink="http://www.w3.org/1999/xlink" content-type="dwc:verbatimCoordinates" xlink:type="simple">31°7'03"N, 116°10'21"E</named-content>, 1197 m alt., on rotting wood, 8 September 2021, Yanyun Zhang 21-83 (ANUB986). • Lu’an City, Jinzhai County, Ganghou Village, <named-content xmlns:xlink="http://www.w3.org/1999/xlink" content-type="dwc:verbatimCoordinates" xlink:type="simple">31°17'11"N, 115°43'45"E</named-content>, 958 m alt., on bark, 4 August 2024, Yanyun Zhang and Xiaoying Wu 24-1392 (ANUB1778); • Lijiashan Mountain, <named-content xmlns:xlink="http://www.w3.org/1999/xlink" content-type="dwc:verbatimCoordinates" xlink:type="simple">31°9'18"N, 115°47'09"E</named-content>, 910 m alt., on bark, 6 August 2024, Yujiao Yin and Xiangxiang Ge 24-204 (ANUB2157); • Mazongling, Tongtian Waterfall, <named-content xmlns:xlink="http://www.w3.org/1999/xlink" content-type="dwc:verbatimCoordinates" xlink:type="simple">31°17'39"N, 115°41'05"E</named-content>, 842–1045 m alt., on Broad leaved trunks, 5 August 2024, Yanyun Zhang and Xiaoying Wu 24-1473 (ANUB1859), 24-1445 (ANUB1831), <named-content xmlns:xlink="http://www.w3.org/1999/xlink" content-type="dwc:verbatimCoordinates" xlink:type="simple">31°17'32"N, 115°41'07"E</named-content>, 997 m alt., on <italic><tp:taxon-name><tp:taxon-name-part taxon-name-part-type="genus" reg="Cercis">Cercis</tp:taxon-name-part> <tp:taxon-name-part taxon-name-part-type="species" reg="gigantean">gigantean</tp:taxon-name-part></tp:taxon-name></italic> bark, 2 November 2024, Yanyun Zhang, Yujiao Yin and Yishan Feng 24-1658 (ANUB2318); • Nanwudang, <named-content xmlns:xlink="http://www.w3.org/1999/xlink" content-type="dwc:verbatimCoordinates" xlink:type="simple">31°9'09"N, 115°47'15"E</named-content>, 1009 m alt., on bark, 19 May 2024, Yanyun Zhang and Yujiao Yin 24-1126 (ANUB1505); • Shengguajian Mountain, <named-content xmlns:xlink="http://www.w3.org/1999/xlink" content-type="dwc:verbatimCoordinates" xlink:type="simple">31°16'57"N, 115°43'51"E</named-content>, 1105–1197 m alt., on <italic><tp:taxon-name><tp:taxon-name-part taxon-name-part-type="genus" reg="Cyclobalanopsis">Cyclobalanopsis</tp:taxon-name-part> <tp:taxon-name-part taxon-name-part-type="species" reg="glauca">glauca</tp:taxon-name-part></tp:taxon-name></italic> trunk, 4 August 2024, Yanyun Zhang and Xiaoying Wu 24-1405 (ANUB1791), 24-1422 (ANUB1808); • Xiaonanpeng, <named-content xmlns:xlink="http://www.w3.org/1999/xlink" content-type="dwc:verbatimCoordinates" xlink:type="simple">31°16'02"N, 115°38'52"E</named-content>, 496 m alt., on <italic><tp:taxon-name><tp:taxon-name-part taxon-name-part-type="genus" reg="Liquidambar">Liquidambar</tp:taxon-name-part> <tp:taxon-name-part taxon-name-part-type="species" reg="formosana">formosana</tp:taxon-name-part></tp:taxon-name></italic> bark, 6 August 2024, Yanyun Zhang and Xiaoying Wu 24-1506 (ANUB1892).</p></tp:treatment-sec><tp:treatment-sec><!--Section generated to contain objects referenced in tp:taxon-treatment.--><fig id="F1" position="float" orientation="portrait"><object-id xmlns:xlink="http://www.w3.org/1999/xlink" content-type="doi" xlink:type="simple">10.3897/mycokeys.136.191950.figure1</object-id><object-id xmlns:xlink="http://www.w3.org/1999/xlink" content-type="arpha" xlink:type="simple">6ED72AEA-E289-559B-8168-190FC8C716A0</object-id><label>Figure 1.</label><caption><p>Maximum Likelihood (<abbrev xmlns:xlink="http://www.w3.org/1999/xlink" xlink:title="Maximum likelihood" xlink:type="simple">ML</abbrev>) phylogenetic tree, based on the concatenated nrITS, nrLSU and mtSSU dataset. <abbrev xmlns:xlink="http://www.w3.org/1999/xlink" xlink:title="Shimodaira-Hasegawa-like approximate likelihood ratio test" xlink:type="simple">SH-aLRT</abbrev> support ≥ 80% /Ultrafast bootstrap support ≥ 95% /Bayesian posterior probabilities ≥ 0.90 are displayed along the branches of the tree. Branches that attained the support from at least one of the three inference methods are shown in bold. Newly-generated sequences are indicated in bold. The three new taxa are marked by pentagrams. The sorediate species are marked by triangles.</p></caption><graphic xmlns:xlink="http://www.w3.org/1999/xlink" xlink:href="mycokeys-136-301-g001.jpg" id="oo_1717084.jpg" position="float" orientation="portrait" xlink:type="simple"><uri content-type="original_file" xlink:type="simple">https://binary.pensoft.net/fig/1717084</uri></graphic></fig></tp:treatment-sec><ref-list><ref id="B19"><mixed-citation xmlns:xlink="http://www.w3.org/1999/xlink" xlink:type="simple">Harris RC, Brodo IM, Tønsberg T (2000) <italic><tp:taxon-name><tp:taxon-name-part taxon-name-part-type="genus">Lecanora</tp:taxon-name-part> <tp:taxon-name-part taxon-name-part-type="species">thysanophora</tp:taxon-name-part></tp:taxon-name></italic>, a common leprose lichen in eastern North America. The Bryologist 103(4): 790–793. <ext-link xlink:href="10.1639/0007-2745(2000)103%5B0790:LTACLL%5D2.0.CO;2" ext-link-type="doi" xlink:type="simple">https://doi.org/10.1639/0007-2745(2000)103[0790:LTACLL]2.0.CO;2</ext-link></mixed-citation></ref><ref id="B26"><mixed-citation xmlns:xlink="http://www.w3.org/1999/xlink" xlink:type="simple">Kondratyuk SY, Lőkös L, Halda JP, Haji Moniri M, Farkas E, Park JS, Lee BG, Oh SO, Hur JS (2016) New and noteworthy lichen-forming and lichenicolous fungi 4. Acta Botanica Hungarica 58(1–2): 75–136. <ext-link xlink:href="10.1556/034.58.2016.1-2.4" ext-link-type="doi" xlink:type="simple">https://doi.org/10.1556/034.58.2016.1-2.4</ext-link></mixed-citation></ref><ref id="B50"><mixed-citation xmlns:xlink="http://www.w3.org/1999/xlink" xlink:type="simple">Stewart CRA, Lendemer JC, Keepers KG, Pogoda CS, Kane NC, McCain CM, Tripp EA (2018) <italic><tp:taxon-name><tp:taxon-name-part taxon-name-part-type="genus">Lecanora</tp:taxon-name-part> <tp:taxon-name-part taxon-name-part-type="species">markjohnstonii</tp:taxon-name-part></tp:taxon-name></italic> (<italic><tp:taxon-name><tp:taxon-name-part taxon-name-part-type="family">Lecanoraceae</tp:taxon-name-part></tp:taxon-name></italic>, lichenized <italic><tp:taxon-name><tp:taxon-name-part taxon-name-part-type="class">Ascomycetes</tp:taxon-name-part></tp:taxon-name></italic>), a new sorediate crustose lichen from the southeastern United States. The Bryologist 121(4): 498–512. <ext-link xlink:href="10.1639/0007-2745-121.4.498" ext-link-type="doi" xlink:type="simple">https://doi.org/10.1639/0007-2745-121.4.498</ext-link></mixed-citation></ref><ref id="B56"><mixed-citation xmlns:xlink="http://www.w3.org/1999/xlink" xlink:type="simple">Vondrák J, Svoboda S, Kosnar J, Malicek J, Soun J, Frolov I, Svensson M, Novotný P, Palice Z (2023) Martin7: a reference database of DNA barcodes for European epiphytic lichens and its taxonomic implications. Preslia 95(3): 311–345. <ext-link xlink:href="10.23855/preslia.2023.311" ext-link-type="doi" xlink:type="simple">https://doi.org/10.23855/preslia.2023.311</ext-link></mixed-citation></ref><ref id="B35"><mixed-citation xmlns:xlink="http://www.w3.org/1999/xlink" xlink:type="simple">Lumbsch HT, Plümper M, Guderley R, Feige GB (1997) The corticolous species of <italic><tp:taxon-name><tp:taxon-name-part taxon-name-part-type="genus">Lecanora</tp:taxon-name-part></tp:taxon-name></italic> sensu stricto with pruinose apothecial discs. Symbolae Botanicae Upsalienses 32(1): 131–161.</mixed-citation></ref><ref id="B18"><mixed-citation xmlns:xlink="http://www.w3.org/1999/xlink" xlink:type="simple">Harada H, Okamoto T, Yoshimura I (2004) A checklist of lichens and lichen-allies of Japan. Japanese. Society for Lichenology 2(2): 1–174.</mixed-citation></ref></ref-list></tp:taxon-treatment>
