# Supplementary material for: Three new sorediate species of Lecanora sensu lato (Ascomycota, Lecanoraceae) from Anhui Province, China
Source: MycoKeys. 2026 Jul 15;136:301–22. doi: 10.3897/mycokeys.136.191950 (PMC13392778; doi:10.3897/mycokeys.136.191950)
Supplement: XML Treatment for Verseghya thysanophora [file mycokeys.136.191950-treatment4.xml]

<!DOCTYPE tp:taxon-treatment
  PUBLIC "-//TaxonX//DTD Taxonomic Treatment Publishing DTD v0 20100105//EN" "tax-treatment-NSO.dtd">
<tp:taxon-treatment xmlns:tp="http://www.plazi.org/taxpub"><tp:treatment-meta><kwd-group><label>Taxon classification</label><kwd>
                <named-content content-type="kingdom">Fungi</named-content>
              </kwd><kwd>
                <named-content content-type="order">Pertusariales</named-content>
              </kwd><kwd>
                <named-content content-type="family">Pertusariaceae</named-content>
              </kwd></kwd-group><mixed-citation publication-type="journal"><person-group><name><surname>Feng</surname><given-names>Yi-Shan</given-names></name><name><surname>Li</surname><given-names>Li-Juan</given-names></name><name><surname>Zhang</surname><given-names>Yan-Yun</given-names></name></person-group><article-title>Three new sorediate species of <italic><tp:taxon-name><tp:taxon-name-part taxon-name-part-type="genus" reg="Lecanora">Lecanora</tp:taxon-name-part></tp:taxon-name></italic> sensu lato (<italic><tp:taxon-name><tp:taxon-name-part taxon-name-part-type="phylum" reg="Ascomycota">Ascomycota</tp:taxon-name-part></tp:taxon-name></italic>, <italic><tp:taxon-name><tp:taxon-name-part taxon-name-part-type="family" reg="Lecanoraceae">Lecanoraceae</tp:taxon-name-part></tp:taxon-name></italic>) from Anhui Province, China</article-title><source>MycoKeys</source><day>15</day><month>07</month><year>2026</year><volume>136</volume><fpage>301</fpage><lpage>322</lpage><pub-id pub-id-type="doi">10.3897/mycokeys.136.191950</pub-id></mixed-citation></tp:treatment-meta><tp:nomenclature><tp:taxon-name><object-id xmlns:xlink="http://www.w3.org/1999/xlink" content-type="arpha" xlink:type="simple">724535D0-A334-5125-9A14-266A47426335</object-id>
                    		<tp:taxon-name-part taxon-name-part-type="genus" reg="Verseghya">Verseghya</tp:taxon-name-part> <tp:taxon-name-part taxon-name-part-type="species" reg="thysanophora">thysanophora</tp:taxon-name-part>
                    	</tp:taxon-name><tp:taxon-authority>(R.C. Harris) S.Y. Kondr., Lőkös, Farkas &amp; Hur</tp:taxon-authority><xref ref-type="fig" rid="F5">Fig. 5A–G</xref><tp:nomenclature-citation-list><tp:nomenclature-citation><tp:taxon-name><tp:taxon-name-part taxon-name-part-type="genus" reg="Lecanora"/> <tp:taxon-name-part taxon-name-part-type="species" reg="thysanophora"/></tp:taxon-name><comment> ≡ <tp:taxon-name><tp:taxon-name-part taxon-name-part-type="genus" reg="Lecanora">Lecanora</tp:taxon-name-part> <tp:taxon-name-part taxon-name-part-type="species" reg="thysanophora">thysanophora</tp:taxon-name-part></tp:taxon-name> R.C. Harris, in Harris, Brodo and Tønsberg, Bryologist 103(4): 790 (2000) (Basionym).</comment></tp:nomenclature-citation><tp:nomenclature-citation><tp:taxon-name><tp:taxon-name-part taxon-name-part-type="genus" reg="Verseghya"/> <tp:taxon-name-part taxon-name-part-type="species" reg="klarae"/></tp:taxon-name><comment><italic>= <tp:taxon-name><tp:taxon-name-part taxon-name-part-type="genus" reg="Verseghya">Verseghya</tp:taxon-name-part> <tp:taxon-name-part taxon-name-part-type="species" reg="klarae">klarae</tp:taxon-name-part></tp:taxon-name></italic> S.Y. Kondr., Lőkös &amp; Hur, Lichens from New and noteworthy lichen-forming and lichenicolous fungi 4: 105–111 (2016). Type: Korea, Gangwon-do, ca. 810 m alt., on bark, 2015, Lőkös, L. 151023 (KoLRI–Holotype).</comment></tp:nomenclature-citation></tp:nomenclature-citation-list></tp:nomenclature><tp:treatment-sec sec-type="Diagnostic characters"><title>Diagnostic characters.</title><p>Thallus leprose, thin, continuous or rimose to verrucose areolate when apothecia present; prothallus white, fibrous, often presenting blackish pigments, 0.5–1.55 mm wide, with hyphae aggregated into distinct radiating strands, hyphae 2.5–5.0 µm wide; upper surface pale green to dark olivaceous green, or pale yellow; soredia fine, rounded, covering the thallus, white or blue-green, [15.0]–(18.9)–24.0–(29.1)–[30.0] µm in diameter (<abbrev xmlns:xlink="http://www.w3.org/1999/xlink" xlink:title="number of measurements" xlink:type="simple">n</abbrev> = 34), non-corticate, often aggregated in elongate to rounded consoredia, up to 80 µm in diameter (<xref ref-type="bibr" rid="B19">Harris et al. 2000</xref>). Apothecia lecanorine, rounded, sparse to slightly aggregated, adnate, 0.7–2.2 mm in diameter; disc plane to concave, pale beige to yellowish-brown, with faintly or heavily white pruinose; margin thick and prominent, entire or slightly flexuous, white. Amphithecium with numerous algal cells, interspersed with numerous small crystals, pseudocortex interspersed with fine (<abbrev xmlns:xlink="http://www.w3.org/1999/xlink" xlink:title="polarized light" xlink:type="simple">POL</abbrev>+, <abbrev xmlns:xlink="http://www.w3.org/1999/xlink" xlink:title="10% KOH" xlink:type="simple">K</abbrev>-sol, <abbrev xmlns:xlink="http://www.w3.org/1999/xlink" xlink:title="20% HNO3" xlink:type="simple">N</abbrev>-insol) and coarse crystals (<abbrev xmlns:xlink="http://www.w3.org/1999/xlink" xlink:title="polarized light" xlink:type="simple">POL</abbrev>+, <abbrev xmlns:xlink="http://www.w3.org/1999/xlink" xlink:title="10% KOH" xlink:type="simple">K</abbrev>-insol, <abbrev xmlns:xlink="http://www.w3.org/1999/xlink" xlink:title="20% HNO3" xlink:type="simple">N</abbrev>-sol); parathecium colorless, without crystals (<abbrev xmlns:xlink="http://www.w3.org/1999/xlink" xlink:title="polarized light" xlink:type="simple">POL</abbrev>-); epihymenium colorless, with superficial coarse crystals (<abbrev xmlns:xlink="http://www.w3.org/1999/xlink" xlink:title="polarized light" xlink:type="simple">POL</abbrev>+, <abbrev xmlns:xlink="http://www.w3.org/1999/xlink" xlink:title="10% KOH" xlink:type="simple">K</abbrev>-sol, <abbrev xmlns:xlink="http://www.w3.org/1999/xlink" xlink:title="20% HNO3" xlink:type="simple">N</abbrev>-sol) or absent, hymenium colorless; subhymenium colorless; hypothecium colorless; paraphyses simple, more or less anastomosed, slender, c. 1.5 µm thick, tips not or slightly thickened; asci clavate, <italic><tp:taxon-name><tp:taxon-name-part taxon-name-part-type="genus" reg="Lecanora">Lecanora</tp:taxon-name-part></tp:taxon-name></italic>-type, 8-spored; ascospores simple, hyaline, ellipsoid, [13.0]–(16.1)–18.1–(20.1)–[21.0] × [6.5]–(8.0)–9.9–(11.8)–[14.3] µm (<abbrev xmlns:xlink="http://www.w3.org/1999/xlink" xlink:title="number of measurements" xlink:type="simple">n</abbrev> = 35). Conidia filiform, curved, 18–20 × 0.5–0.7 µm (<xref ref-type="bibr" rid="B26">Kondratyuk et al. 2016</xref>).</p><fig id="F5" position="float" orientation="portrait"><object-id xmlns:xlink="http://www.w3.org/1999/xlink" content-type="doi" xlink:type="simple">10.3897/mycokeys.136.191950.figure5</object-id><object-id xmlns:xlink="http://www.w3.org/1999/xlink" content-type="arpha" xlink:type="simple">D849C75E-46E4-55CD-85B1-BF64F3F782E8</object-id><label>Figure 5.</label><caption><p><italic><tp:taxon-name><tp:taxon-name-part taxon-name-part-type="genus" reg="Verseghya">Verseghya</tp:taxon-name-part> <tp:taxon-name-part taxon-name-part-type="species" reg="thysanophora">thysanophora</tp:taxon-name-part></tp:taxon-name></italic> (<bold>A, G</bold> are from <named-content xmlns:xlink="http://www.w3.org/1999/xlink" content-type="dwc:institutional_code" xlink:title="Senckenberg Gesellschaft für Naturforschung: Senckenberg Forschungsinstitut und Naturmuseum" xlink:href="https://scientific-collections.gbif.org/institution/852e9314-11b8-4c11-8378-92fec4a555f1" xlink:type="simple">FR</named-content>-0261236, <bold>B, D</bold>–<bold>F</bold> are from <named-content xmlns:xlink="http://www.w3.org/1999/xlink" content-type="dwc:institutional_code" xlink:title="Senckenberg Gesellschaft für Naturforschung: Senckenberg Forschungsinstitut und Naturmuseum" xlink:href="https://scientific-collections.gbif.org/institution/852e9314-11b8-4c11-8378-92fec4a555f1" xlink:type="simple">FR</named-content>-0265868, <bold>C</bold> is from <named-content xmlns:xlink="http://www.w3.org/1999/xlink" content-type="dwc:institutional_code" xlink:title="Anhui Normal University" xlink:href="https://scientific-collections.gbif.org/institution/46a15843-c976-4fab-8831-0dfc82d03e9a" xlink:type="simple">ANUB</named-content> 2353): <bold>A</bold>. Lichen thallus, from South Korea; <bold>B</bold>. Lichen thallus, from Japan; <bold>C</bold>. Lichen thallus, from China; <bold>D</bold>. Vertical sections of apothecia (<abbrev xmlns:xlink="http://www.w3.org/1999/xlink" xlink:title="Vertical sections of apothecia" xlink:type="simple">LCB</abbrev>); <bold>E</bold>. Vertical sections of apothecia in polarized light (<abbrev xmlns:xlink="http://www.w3.org/1999/xlink" xlink:title="Vertical sections of apothecia" xlink:type="simple">LCB</abbrev>); <bold>F</bold>. <italic><tp:taxon-name><tp:taxon-name-part taxon-name-part-type="genus" reg="Lecanora">Lecanora</tp:taxon-name-part></tp:taxon-name></italic>-type ascus; <bold>G</bold>. Ascus and ascospores. Scale bars: 2 mm (<bold>B, C</bold>); 100 µm (<bold>D, E</bold>); 10 µm (<bold>F, G</bold>).</p></caption><graphic xmlns:xlink="http://www.w3.org/1999/xlink" xlink:href="mycokeys-136-301-g005.jpg" id="oo_1717088.jpg" position="float" orientation="portrait" xlink:type="simple"><uri content-type="original_file" xlink:type="simple">https://binary.pensoft.net/fig/1717088</uri></graphic></fig></tp:treatment-sec><tp:treatment-sec sec-type="Notes"><title>Notes.</title><p><italic><tp:taxon-name><tp:taxon-name-part taxon-name-part-type="genus" reg="Lecanora">Lecanora</tp:taxon-name-part> <tp:taxon-name-part taxon-name-part-type="species" reg="thysanophora">thysanophora</tp:taxon-name-part></tp:taxon-name></italic> was originally described by <xref ref-type="bibr" rid="B19">Harris et al. (2000)</xref> from eastern North America. Later, Kondratyuk et al. (<xref ref-type="bibr" rid="B26">2016</xref>, <xref ref-type="bibr" rid="B27">2019</xref>) established a new genus, <italic><tp:taxon-name><tp:taxon-name-part taxon-name-part-type="genus" reg="Verseghya">Verseghya</tp:taxon-name-part></tp:taxon-name></italic>, to accommodate this species and described an additional species <italic><tp:taxon-name><tp:taxon-name-part taxon-name-part-type="genus" reg="Verseghya">V.</tp:taxon-name-part> <tp:taxon-name-part taxon-name-part-type="species" reg="klarae">klarae</tp:taxon-name-part></tp:taxon-name></italic>, from South Korea. Phylogenetically, the genus <italic><tp:taxon-name><tp:taxon-name-part taxon-name-part-type="genus" reg="Verseghya">Verseghya</tp:taxon-name-part></tp:taxon-name></italic> is monophyletic and belongs to the <italic>Verseghya</italic>-<italic>Tylothallia</italic> subclade, which is part of the larger <italic>Verseghya</italic>-<italic>Lecidella</italic>-<italic>Pyrrhospora</italic> clade within the phylogenetic framework of <italic><tp:taxon-name><tp:taxon-name-part taxon-name-part-type="family" reg="Lecanoraceae">Lecanoraceae</tp:taxon-name-part></tp:taxon-name></italic> proposed by Kondratyuk et al. (<xref ref-type="bibr" rid="B26">2016</xref>, <xref ref-type="bibr" rid="B27">2019</xref>). Our phylogenetic results are consistent with previous studies, confirming that <italic><tp:taxon-name><tp:taxon-name-part taxon-name-part-type="genus" reg="Verseghya">Verseghya</tp:taxon-name-part></tp:taxon-name></italic> forms a well-supported and monophyletic clade (Fig. <xref ref-type="fig" rid="F1">1</xref>).</p><p>However, samples identified as <italic><tp:taxon-name><tp:taxon-name-part taxon-name-part-type="genus" reg="Verseghya">V.</tp:taxon-name-part> <tp:taxon-name-part taxon-name-part-type="species" reg="klarae">klarae</tp:taxon-name-part></tp:taxon-name></italic> and <italic><tp:taxon-name><tp:taxon-name-part taxon-name-part-type="genus" reg="Verseghya">V.</tp:taxon-name-part> <tp:taxon-name-part taxon-name-part-type="species" reg="thysanophora">thysanophora</tp:taxon-name-part></tp:taxon-name></italic> from China, the Czech Republic, Japan, Poland, South Korea and the USA cluster together in the phylogenetic tree, forming a distinct and well-supported clade (Fig. <xref ref-type="fig" rid="F1">1</xref>). No phylogenetic differentiation was detected between the two taxa, indicating that they are conspecific. This conclusion is also supported by morphological and chemical data. Morphologically, both species share a white fibrous prothallus often presenting blackish pigments, lecanorine apothecia, and yellowish-brown discs with faint to heavy, white pruina (Fig. <xref ref-type="fig" rid="F5">5</xref>). Although in Kondratyuk’s original description, <italic><tp:taxon-name><tp:taxon-name-part taxon-name-part-type="genus" reg="Verseghya">V.</tp:taxon-name-part> <tp:taxon-name-part taxon-name-part-type="species" reg="klarae">klarae</tp:taxon-name-part></tp:taxon-name></italic> was reported to possess a <italic><tp:taxon-name><tp:taxon-name-part taxon-name-part-type="genus" reg="Pertusaria">Pertusaria</tp:taxon-name-part></tp:taxon-name></italic>-type ascus (<xref ref-type="bibr" rid="B26">Kondratyuk et al. 2016</xref>), no photographic evidence supported this character, and the specimens examined by Kondratyuk are unavailable for loan. It’s worth noting that all specimens examined in this study, regardless of whether they were collected from South Korea or Japan, exhibited a <italic><tp:taxon-name><tp:taxon-name-part taxon-name-part-type="genus" reg="Lecanora">Lecanora</tp:taxon-name-part></tp:taxon-name></italic>-type ascus (Fig. <xref ref-type="fig" rid="F5">5F, G</xref>). Chemically, both species produce zeorin and usnic acid as major compounds, while <italic><tp:taxon-name><tp:taxon-name-part taxon-name-part-type="genus" reg="Verseghya">V.</tp:taxon-name-part> <tp:taxon-name-part taxon-name-part-type="species" reg="thysanophora">thysanophora</tp:taxon-name-part></tp:taxon-name></italic> may additionally contain atranorin, porphyrilic acid, and “thysanophora unknowns” (<xref ref-type="bibr" rid="B19">Harris et al. 2000</xref>; <xref ref-type="bibr" rid="B26">Kondratyuk et al. 2016</xref>; <xref ref-type="bibr" rid="B16">Guzow-Krzemińska et al. 2017</xref>). Therefore, we propose to reduce <italic><tp:taxon-name><tp:taxon-name-part taxon-name-part-type="genus" reg="Verseghya">V.</tp:taxon-name-part> <tp:taxon-name-part taxon-name-part-type="species" reg="klarae">klarae</tp:taxon-name-part></tp:taxon-name></italic> to a synonym of <italic><tp:taxon-name><tp:taxon-name-part taxon-name-part-type="genus" reg="Verseghya">V.</tp:taxon-name-part> <tp:taxon-name-part taxon-name-part-type="species" reg="thysanophora">thysanophora</tp:taxon-name-part></tp:taxon-name></italic>.</p></tp:treatment-sec><tp:treatment-sec sec-type="Specimens examined"><title>Specimens examined.</title><p>China • Anhui Prov., Lu’an City, Jinzhai County, Dahuanglishuling, <named-content xmlns:xlink="http://www.w3.org/1999/xlink" content-type="dwc:verbatimCoordinates" xlink:type="simple">31°10'09"N, 115°50'37"E</named-content>, 795 m alt., on rotting wood, 2 November 2024, Yanyun Zhang, Yujiao Yin and Yishan Feng 24-1693 (ANUB2353); • Laoshanmiao Village, <named-content xmlns:xlink="http://www.w3.org/1999/xlink" content-type="dwc:verbatimCoordinates" xlink:type="simple">31°13'56"N, 115°37'33"E</named-content>, 726 m alt., on <italic><tp:taxon-name><tp:taxon-name-part taxon-name-part-type="genus" reg="Cercis">Cercis</tp:taxon-name-part> <tp:taxon-name-part taxon-name-part-type="species" reg="gigantean">gigantean</tp:taxon-name-part></tp:taxon-name></italic> bark, 1 November 2024, Yanyun Zhang, Yujiao Yin and Yishan Feng 24-1612 (ANUB2272). South Korea • Gangwon-do, Pyeongchang-gun, Jinbu-myeon, Odaesan-ro, Mt. Odae, area around Sangwon Temple, <named-content xmlns:xlink="http://www.w3.org/1999/xlink" content-type="dwc:verbatimCoordinates" xlink:type="simple">37°47'14"N, 128°50'00"E</named-content>, 875 m alt., in mixed gymnosperm-deciduous forest near parking lot, on <italic><tp:taxon-name><tp:taxon-name-part taxon-name-part-type="genus" reg="Acer">Acer</tp:taxon-name-part> <tp:taxon-name-part taxon-name-part-type="species" reg="picta">picta</tp:taxon-name-part></tp:taxon-name></italic>, 3 October 2016, Christian Printzen 14122 (<named-content xmlns:xlink="http://www.w3.org/1999/xlink" content-type="dwc:institutional_code" xlink:title="Senckenberg Gesellschaft für Naturforschung: Senckenberg Forschungsinstitut und Naturmuseum" xlink:href="https://scientific-collections.gbif.org/institution/852e9314-11b8-4c11-8378-92fec4a555f1" xlink:type="simple">FR</named-content>-0261236); • along the Odae Stream, <named-content xmlns:xlink="http://www.w3.org/1999/xlink" content-type="dwc:verbatimCoordinates" xlink:type="simple">37°44'52"N, 128°34'50"E</named-content>, 710 m alt., on <italic><tp:taxon-name><tp:taxon-name-part taxon-name-part-type="genus" reg="Quercus">Quercus</tp:taxon-name-part> <tp:taxon-name-part taxon-name-part-type="species" reg="mongolica">mongolica</tp:taxon-name-part></tp:taxon-name></italic>, 4 October 2016, Christian Printzen 14170 (<named-content xmlns:xlink="http://www.w3.org/1999/xlink" content-type="dwc:institutional_code" xlink:title="Senckenberg Gesellschaft für Naturforschung: Senckenberg Forschungsinstitut und Naturmuseum" xlink:href="https://scientific-collections.gbif.org/institution/852e9314-11b8-4c11-8378-92fec4a555f1" xlink:type="simple">FR</named-content>-0261237); • Jeju, Jeju City, Haean-dong, WE trail of Mt. Halla (Eorimok trail), en route from Eorimok to Wisaeorum, <named-content xmlns:xlink="http://www.w3.org/1999/xlink" content-type="dwc:verbatimCoordinates" xlink:type="simple">33°23'19"N, 126°29'40"E</named-content>, 990 m alt., in deciduous forest along riverbed, on bark, 26 September 2016, Christian Printzen 13963 (<named-content xmlns:xlink="http://www.w3.org/1999/xlink" content-type="dwc:institutional_code" xlink:title="Senckenberg Gesellschaft für Naturforschung: Senckenberg Forschungsinstitut und Naturmuseum" xlink:href="https://scientific-collections.gbif.org/institution/852e9314-11b8-4c11-8378-92fec4a555f1" xlink:type="simple">FR</named-content>-0261260). Japan • Tochigi Prefecture (Shimotsuke Province), Nikko City administrative region, Nikko National Park, 1.3 km from SSE of Yumoto village, along the trail W of Yukawa stream from Yutaki waterfall to Senjogahara marsh, <named-content xmlns:xlink="http://www.w3.org/1999/xlink" content-type="dwc:verbatimCoordinates" xlink:type="simple">36°47'41"N, 139°25'40"E</named-content>, 1420 m alt., on trunk of <italic><tp:taxon-name><tp:taxon-name-part taxon-name-part-type="genus" reg="Acer">Acer</tp:taxon-name-part> <tp:taxon-name-part taxon-name-part-type="species" reg="runfinerve">runfinerve</tp:taxon-name-part></tp:taxon-name></italic>, 28 September 2019, Christian Printzen 15197 (<named-content xmlns:xlink="http://www.w3.org/1999/xlink" content-type="dwc:institutional_code" xlink:title="Senckenberg Gesellschaft für Naturforschung: Senckenberg Forschungsinstitut und Naturmuseum" xlink:href="https://scientific-collections.gbif.org/institution/852e9314-11b8-4c11-8378-92fec4a555f1" xlink:type="simple">FR</named-content>-0265868), Christian Printzen 15200 (<named-content xmlns:xlink="http://www.w3.org/1999/xlink" content-type="dwc:institutional_code" xlink:title="Senckenberg Gesellschaft für Naturforschung: Senckenberg Forschungsinstitut und Naturmuseum" xlink:href="https://scientific-collections.gbif.org/institution/852e9314-11b8-4c11-8378-92fec4a555f1" xlink:type="simple">FR</named-content>-0265869); • 2 km NNE of Yumoto village (Yumoto Onsen), north facing slope SW of lake Karikomi, <named-content xmlns:xlink="http://www.w3.org/1999/xlink" content-type="dwc:verbatimCoordinates" xlink:type="simple">36°49'25"N, 139°25'54"E</named-content>, 1650–1700 m alt., in dense old growth mixed coniferous/deciduous forest near lakeside, 30 September 2019, Christian Printzen 15462 (<named-content xmlns:xlink="http://www.w3.org/1999/xlink" content-type="dwc:institutional_code" xlink:title="Senckenberg Gesellschaft für Naturforschung: Senckenberg Forschungsinstitut und Naturmuseum" xlink:href="https://scientific-collections.gbif.org/institution/852e9314-11b8-4c11-8378-92fec4a555f1" xlink:type="simple">FR</named-content>-0265878).</p></tp:treatment-sec><tp:treatment-sec><!--Section generated to contain objects referenced in tp:taxon-treatment.--><fig id="F1" position="float" orientation="portrait"><object-id xmlns:xlink="http://www.w3.org/1999/xlink" content-type="doi" xlink:type="simple">10.3897/mycokeys.136.191950.figure1</object-id><object-id xmlns:xlink="http://www.w3.org/1999/xlink" content-type="arpha" xlink:type="simple">6ED72AEA-E289-559B-8168-190FC8C716A0</object-id><label>Figure 1.</label><caption><p>Maximum Likelihood (<abbrev xmlns:xlink="http://www.w3.org/1999/xlink" xlink:title="Maximum likelihood" xlink:type="simple">ML</abbrev>) phylogenetic tree, based on the concatenated nrITS, nrLSU and mtSSU dataset. <abbrev xmlns:xlink="http://www.w3.org/1999/xlink" xlink:title="Shimodaira-Hasegawa-like approximate likelihood ratio test" xlink:type="simple">SH-aLRT</abbrev> support ≥ 80% /Ultrafast bootstrap support ≥ 95% /Bayesian posterior probabilities ≥ 0.90 are displayed along the branches of the tree. Branches that attained the support from at least one of the three inference methods are shown in bold. Newly-generated sequences are indicated in bold. The three new taxa are marked by pentagrams. The sorediate species are marked by triangles.</p></caption><graphic xmlns:xlink="http://www.w3.org/1999/xlink" xlink:href="mycokeys-136-301-g001.jpg" id="oo_1717084.jpg" position="float" orientation="portrait" xlink:type="simple"><uri content-type="original_file" xlink:type="simple">https://binary.pensoft.net/fig/1717084</uri></graphic></fig></tp:treatment-sec><ref-list><ref id="B19"><mixed-citation xmlns:xlink="http://www.w3.org/1999/xlink" xlink:type="simple">Harris RC, Brodo IM, Tønsberg T (2000) <italic><tp:taxon-name><tp:taxon-name-part taxon-name-part-type="genus">Lecanora</tp:taxon-name-part> <tp:taxon-name-part taxon-name-part-type="species">thysanophora</tp:taxon-name-part></tp:taxon-name></italic>, a common leprose lichen in eastern North America. The Bryologist 103(4): 790–793. <ext-link xlink:href="10.1639/0007-2745(2000)103%5B0790:LTACLL%5D2.0.CO;2" ext-link-type="doi" xlink:type="simple">https://doi.org/10.1639/0007-2745(2000)103[0790:LTACLL]2.0.CO;2</ext-link></mixed-citation></ref><ref id="B26"><mixed-citation xmlns:xlink="http://www.w3.org/1999/xlink" xlink:type="simple">Kondratyuk SY, Lőkös L, Halda JP, Haji Moniri M, Farkas E, Park JS, Lee BG, Oh SO, Hur JS (2016) New and noteworthy lichen-forming and lichenicolous fungi 4. Acta Botanica Hungarica 58(1–2): 75–136. <ext-link xlink:href="10.1556/034.58.2016.1-2.4" ext-link-type="doi" xlink:type="simple">https://doi.org/10.1556/034.58.2016.1-2.4</ext-link></mixed-citation></ref><ref id="B27"><mixed-citation xmlns:xlink="http://www.w3.org/1999/xlink" xlink:type="simple">Kondratyuk SY, Lőkös L, Jang SH, Hur JS, Farkas E (2019) Phylogeny and taxonomy of <italic><tp:taxon-name><tp:taxon-name-part taxon-name-part-type="genus">Polyozosia</tp:taxon-name-part></tp:taxon-name></italic>, <italic><tp:taxon-name><tp:taxon-name-part taxon-name-part-type="genus">Sedelnikovaea</tp:taxon-name-part></tp:taxon-name></italic> and <italic><tp:taxon-name><tp:taxon-name-part taxon-name-part-type="genus">Verseghya</tp:taxon-name-part></tp:taxon-name></italic> of the <italic><tp:taxon-name><tp:taxon-name-part taxon-name-part-type="family">Lecanoraceae</tp:taxon-name-part></tp:taxon-name></italic> (<italic><tp:taxon-name><tp:taxon-name-part taxon-name-part-type="order">Lecanorales</tp:taxon-name-part></tp:taxon-name></italic>, lichen-forming <italic><tp:taxon-name><tp:taxon-name-part taxon-name-part-type="phylum">Ascomycota</tp:taxon-name-part></tp:taxon-name></italic>). Acta Botanica Hungarica 61(1–2): 137–184. <ext-link xlink:href="10.1556/034.61.2019.1-2.9" ext-link-type="doi" xlink:type="simple">https://doi.org/10.1556/034.61.2019.1-2.9</ext-link></mixed-citation></ref><ref id="B16"><mixed-citation xmlns:xlink="http://www.w3.org/1999/xlink" xlink:type="simple">Guzow-Krzemińska B, Łubek A, Malíček J, Tønsberg T, Oset M, Kukwa M (2017) <italic><tp:taxon-name><tp:taxon-name-part taxon-name-part-type="genus">Lecanora</tp:taxon-name-part> <tp:taxon-name-part taxon-name-part-type="species">stanislai</tp:taxon-name-part></tp:taxon-name></italic>, a new, sterile, usnic acid containing lichen species from Eurasia and North America. Phytotaxa 329(3): 201–211. <ext-link xlink:href="10.11646/phytotaxa.329.3.1" ext-link-type="doi" xlink:type="simple">https://doi.org/10.11646/phytotaxa.329.3.1</ext-link></mixed-citation></ref></ref-list></tp:taxon-treatment>
